# Supplementary material for: Orientation Control of Perfluorosulfonic Acid Films via Addition of 1,2,4-Triazole during Casting
Source: Polymers (Basel). 2024 Sep 7;16(17):2533. doi: 10.3390/polym16172533 (PMC11397893; doi:10.3390/polym16172533)
Supplement: Supplementary file 1 [file polymers-16-02533-s001.zip]

Archive with 1 entries (1 files):
- polymers-3191484-supplementary.pdf
